# Supplementary material for: Potential Antagonistic Bacteria against Verticillium dahliae Isolated from Artificially Infested Nursery
Source: Cells. 2021 Dec 20;10(12):3588. doi: 10.3390/cells10123588 (PMC8699867; doi:10.3390/cells10123588)
Supplement: Supplementary file 1 [file cells-10-03588-s001.zip]

Archive with 1 entries (1 files):
- cells-1464179-supplementary.pdf
